# Supplementary material for: Case Report: Pediatric Renal Sarcoidosis and Prognostic Factors in Reviewed Cases
Source: Front Pediatr. 2021 Sep 13;9:724728. doi: 10.3389/fped.2021.724728 (PMC8475649; doi:10.3389/fped.2021.724728)
Supplement: Supplementary Table 1 — Clinical data of included and excluded patients. Patients written in italic were excluded: written in blue, exclusion occurred due to missing end-of-follow-up GFR; written in red, the patient is included in two of the collections and therefore excluded once; written in green, our criteria for renal sarcoidosis were not met. NS, not specified; ND, not determined. [file Table_1.XLSX]

## Sheet: Tabelle1
	Acute kidney injury
		Unstandardized B	Standard error	Standardized coeefficients beta	t	Significance
	Constant: No acute kidney injury	89.4	18.792		4.757	0
	Acute kidney injury at presentation not specified	-89.4	46.032	-0.346	-1.942	0.061
	Presence of acute kidney injury at presentation	-12.3	20.298	-0.108	-0.606	0.549
	Biopsy
		Unstandardized B	Standard error	Standardized coeefficients beta	t	Significance
	Constant: ngTIN in biopsy	100	18.772		5.327	0
	No biopsy performed	7	28.158	0.052	0.249	0.805
	Other result in biopsy	-37	30.655	-0.241	-1.207	0.236
	GIN in biopsy	-31.542	20.635	-0.35	-1.529	0.136
	Hematuria
		Unstandardized B	Standard error	Standardized coeefficients beta	t	Significance
	Constant: No Hematuria	83.778	14.703		5.698	0
	Hematuria not measured	-7.009	19.127	-0.079	-0.366	0.716
	Presence of hematuria at presentation	-11.778	18.845	-0.135	-0.625	0.536
	Proteinuria
		Unstandardized B	Standard error	Standardized coeefficients beta	t	Significance
	Constant: No Proteinuria	87	16.159		5.384	0
	Proteinuria not measured	9.333	23.786	0.082	0.392	0.697
	Presence of proteinuria at presentation	-18.609	18.455	-0.21	-1.008	0.321
	Concentration impairment
		Unstandardized B	Standard error	Standardized coeefficients beta	t	Significance
	Constant: No concentration impairment	96.182	12.638		7.61	0
	Concentration impairement not measured	-21.682	17.497	-0.241	-1.239	0.224
	Presence of concentration impairement at presentation	-34.028	17.172	-0.385	-1.982	0.056
	Hypercalcemia
		Unstandardized B	Standard error	Standardized coeefficients beta	t	Significance
	Constant: No concentration impairment	70.167	10.327		6.794	0
	Calciemia not measured	12.208	15.055	0.143	0.811	0.423
	Presence of calciemia at presentation	19.333	32.658	0.104	0.592	0.558
	Leukocyturia
		Unstandardized B	Standard error	Standardized coeefficients beta	t	Significance
	Constant: No Leukocyturia	75.273	13.31		5.655	0
	Leukocyturia not measured	-2.073	17.524	-0.024	-0.118	0.907
	Presence of leukocyturia at presentation	8.127	19.288	0.086	0.421	0.676
	GFR at presentation
		Unstandardized B	Standard error	Standardized coeefficients beta	t	Significance
	(Constant)	57.809	13.738		4.208	0
	GFR at presentation	0.428	0.219	0.352	1.955	0.061
