# Supplementary material for: Case Report: Pediatric Renal Sarcoidosis and Prognostic Factors in Reviewed Cases
Source: Front Pediatr. 2021 Sep 13;9:724728. doi: 10.3389/fped.2021.724728 (PMC8475649; doi:10.3389/fped.2021.724728)
Supplement: Supplementary Table 2 — Detailed results from univariate linear regressions. Bold printed lines are represented in Figure 2D or mentioned in the results. [file Table_2.XLSX]

## Sheet: Tabelle1
Source	Age in years	Sex	Biopsy result	GFR at presentation in ml/min/1,73m2	Acute kidney injury at presentation	Proteinuria	Hematuria	Concentration impairment	Leukocyturia	Calciemia		Follow-up duration in years	end-of-follow-up GFR in ml/min/1,73m2	Treatment
Coutant el al. 1999	6	NS	GIN	ND	Yes	ND	ND	No	ND	Yes		4	46	oral prednisolone
	6	NS	GIN	ND	Yes	ND	ND	No	ND	Yes		2.2	47	oral prednisolone
	14	F	GIN	11 (ND)	Yes	Yes	ND	Yes	ND	No		ND	0	oral prednisolone azathioprin
	4	F	GIN	26	Yes	Yes	ND	Yes	ND	Yes		0.8	40	oral prednisolone
	15	NS	GIN	ND	Yes	Yes	ND	Yes	ND	No		ND	50	Steroids, no further information
	12	NS	GIN	ND	Yes	Yes	ND	No	ND	No		ND	100	Steroids, no further information
	12	NS	GIN	ND	Yes	Yes	ND	Yes	ND	Yes		ND	ND	none
	14	M	GIN	95	No	ND	ND	No	ND	No		ND	100	oral prednisolone
	4	NS	GIN	65	Yes	ND	ND	No	ND	Yes		5	157	oral prednisolone
	10	M	TIN	22.4	Yes	Yes	Yes	Yes	Yes	Yes		3.3	100	oral prednisolone
	15	M	Other	12.9	Yes	Yes	ND	Yes	ND	Yes		0.66	50	oral prednisolone
	14	M	Other	30	Yes	Yes	ND	No	ND	Yes		ND	80	oral prednisolone
	13	NS	ND	ND	Yes	Yes	ND	Yes	ND	Yes		ND	ND	none
	2	F	ND	62 (ND)	Yes	Yes	Yes	No	ND	Yes		2,0 (ND)	100	oral prednisolone
	13	F	Nothing	ND	Yes	ND	ND	Yes	ND	Yes		ND	100	Steroids, no further specification
	2	F	ND	ND	No	ND	ND	Yes	ND	Yes		ND	100	none
	7	NS	ND	20.5	Yes	ND	ND	No	ND	Yes		1.9	128	oral prednisolone
	12	NS	ND	ND	Yes	ND	ND	Yes	ND	Yes		ND	100	Steroids, no further information
	1	F	ND	ND	Yes	No	ND	No	ND	Yes		ND	100	oral prednisolone
Coutant el al. 1999	13	M	GIN	17	Yes	Yes	Yes	Yes	Yes	No		6.5	0	10x oral prednisolone 3x additional i.v. methyprednisolone pulse because of severe renal failure 1x no treatmant because of spontaneous resolution
	9	M	GIN	25	Yes	Yes	No	Yes	No	No		7.6	0
	8	M	GIN	100	No	Yes	No	ND	No	No		10.7	0
	5	M	GIN	115	No	Yes	No	Yes	No	No		4.1	68
	14	F	GIN	61	Yes	Yes	No	No	Yes	No		3.5	100
	14	F	TIN	42	Yes	No	Yes	Yes	Yes	No		2.5	100
	15	F	TIN	87	Yes	Yes	Yes	Yes	Yes	No		0.7	100
	3	F	TIN	43	Yes	Yes	No	No	No	No		7	100
	14	M	TIN	10	Yes	Yes	No	Yes	Yes	No		1.8	100
	4	M	GIN	98	No	No	No	Yes	Yes	Yes		7.5	100
	8	F	GIN	63	Yes	Yes	Yes	ND	Yes	No		9.5	100
Hobbs et al. 2009	16	M	GIN	91	Yes	Yes	No	ND	No	No		0.5	87	oral prednisolone i.v. methylprednisolone pulse azathioprin
	15	M	GIN	17	Yes	Yes	No	ND	No	No		1.8	116	oral prednisolone MMF
	13	M	GIN	34	Yes	Yes	No	ND	No	Yes		0.8	36	oral prednisolone infliximab
Gedalia et al. 2016	ND	NS	GIN	ND	ND	Yes	Yes	ND	ND	ND		ND	0	3x oral prednisolone 2x cyclophosphamide
	ND	NS	GIN	ND	ND	Yes	Yes	ND	ND	ND		ND	ND
	ND	NS	Other	ND	ND	Yes	Yes	ND	ND	ND		ND	ND
Wang et al. 2020	13	F	GIN	146	No	Yes	Yes	ND	No	ND		1.5	179	oral prednisolone cyclophsphamide MTX
	15	M	GIN	17	Yes	Yes	No	ND	No	No		1.8	116	oral prednisolone MMF
	14	M	GIN	81	Yes	No	Yes	ND	Yes	No		2	75	oral prednisolone
	17	M	Other	37	Yes	No	No	ND	Yes	Yes		2	59	oral prednisolone Mizoribine
	9	M	GIN	ND	No	No	No	ND	No	No		ND	ND	oral prednisolone MTX Adalimumab
	13	M	GIN	34	Yes	Yes	No	ND	No	Yes		0.8	36	oral prednisolone infliximab
	14	M	GIN	41	Yes	No	No	ND	No	Yes		1	75	oral prednisolone MMF
	14	M	GIN	24.6	Yes	No	No	ND	No	Yes		1	100	oral prednisolone MTX
	10	M	GIN	19.3	Yes	Yes	No	ND	No	No		0.6	67	oral prednisolone MMF Cyclophosphamide
